# Supplementary material for: Reinforcement Learning and Its Clinical Applications Within Healthcare: A Systematic Review of Precision Medicine and Dynamic Treatment Regimes
Source: Healthcare (Basel). 2025 Jul 19;13(14):1752. doi: 10.3390/healthcare13141752 (PMC12295150; doi:10.3390/healthcare13141752)
Supplement: Supplementary file 1 [file healthcare-13-01752-s001.zip]

Archive with 3 entries (3 files):
- Supplementary Tables S1-S3.pdf
- Table S2. GRADE.xlsx
- Table S3. Summary.xlsx
