# Supplementary material for: Reinforcement Learning and Its Clinical Applications Within Healthcare: A Systematic Review of Precision Medicine and Dynamic Treatment Regimes
Source: Healthcare (Basel). 2025 Jul 19;13(14):1752. doi: 10.3390/healthcare13141752 (PMC12295150; doi:10.3390/healthcare13141752)
Supplement: Supplementary file 1 [file healthcare-13-01752-s001.zip › Table S2. GRADE.xlsx]

## Sheet: Sheet1
First Author	Year	Title		Inconsistency	Indirectness	Imprecision	Publication Bias	Upgraded GRADE Rating
Oh et al.	2022	Precision Medicine for Hypertension Patients with Type 2 Diabetes via Reinforcement Learning		Not serious	Not serious	Not serious	Undetected	Moderate
Liu et al.	2019	Learning the Dynamic Treatment Regimes from Medical Registry Data through Deep Q-network		Not serious	Not serious	Serious	Undetected	High
Tao et al.	2018	Tree-Based Reinforcement Learning for Estimating Optimal Dynamic Treatment Regimes		Not serious	Serious	Serious	Suspected	Very Low
Zhao et al.	2015	New Statistical Learning Methods for Estimating Optimal Dynamic Treatment Regimes		Not serious	Not serious	Serious	Undetected	Moderate
Bologheanu et al.	2023	Development of a Reinforcement Learning Algorithm to Optimize Corticosteroid Therapy in Critically Ill Patients with Sepsis		Not serious	Not serious	Not serious	Undetected	High
Guo et al.	2022	Learning dynamic treatment strategies for coronary heart diseases by artificial intelligence: real-world data-drivine study		Not serious	Not serious	Serious	Undetected	High
Tang et al.	2021	Step-adjusted tree-based reinforcement learning for evaluating nested dynamic treatment regimes using test-and-treat observational data		Not serious	Not serious	Serious	Undetected	Moderate
Tardini et al.	2022	Optimal Treatment Selection in Sequential Systemic and Locoregional Therapy of Oropharyngeal Squamous Carcinomas: Deep Q-Learning With a Patient-Physician Digital Twin Dyad		Not serious	Not serious	Serious	Undetected	High
Ebrahimi et al.	2021	A reinforcement learning approach for finding optimal policy of adaptive radiation therapy considering uncertain tumor biological response		Not serious	Serious	Serious	Suspected	Low
Saghafian et al.	2023	Ambiguous Dynamic Treatment Regimes: A Reinforcement Learning Approach		Not serious	Not serious	Not serious	Undetected	Moderate
Luckett et al.	2020	Estimating Dynamic Treatment Regimes in Mobile Health Using V-Learning		Not serious	Not serious	Not serious	Undetected	Moderate
Hu et al.	2023	REMEDI: REinforcement learning-driven adaptive MEtabolism modeling of primary sclerosing cholangitis DIsease progression		Not serious	Not serious	Serious	Undetected	High
Abebe et al.	2024	Learning Optimal Dynamic Treatment Regime from Observational Clinical Data through Reinforcement Learning		Not serious	Not serious	Serious	Undetected	High
Sun et al.	2023	Adversarial reinforcement learning for dynamic treatment regimes		Not serious	Serious	Serious	Suspected	Low
Zhou et al	2022	Optimal dynamic treatment regime estimation using information extraction from unstructured clinical text		Not serious	Not serious	Serious	Undetected	High
Cho et al.	2023	Multi-stage optimal dynamic treatment regimes for survival outcomes with dependent censoring		Not serious	Not serious	Serious	Undetected	High
Jafar et al.	2024	Personalized insulin dosing using reinforcement learning for high-fat meals and aerobic exercises in type 1 diabetes: a proof-of-concept trial		Not serious	Not serious	Not serious	Undetected	High
Zhu et al.	2021	Basal Glucose Control in Type 1 Diabetes Using Deep Reinforcement Learning: An In Silico Validation		Not serious	Serious	Not serious	Suspected	Low
Zhu et al.	2020	An Insulin Bolus Advisor for Type 1 Diabetes Using Deep Reinforcement Learning		Not serious	Not serious	Not serious	Undetected	High
Shifrin et al.	2020	Near-optimal insulin treatment for diabetes patients: A machine learning approach		Not serious	Not serious	Not serious	Undetected	High
Yang et al.	2024	PrescDRL: deep reinforcement learning for herbal prescription planning in treatment of chronic diseases		Not serious	Serious	Not serious	Suspected	Low
Lu et al.	2024	Deep reinforcement learning identifies personalized intermittent androgen deprivation therapy for prostate cancer		Not serious	Not serious	Serious	Undetected	Moderate
Eastman et al.	2021	Reinforcement learning derived chemotherapeutic schedules for robust patient-specific therapy		Not serious	Not serious	Serious	Undetected	High
Wang et al.	2024	Reinforcement learning for individualized lung cancer screening schedules: A nested case-control study		Not serious	Not serious	Serious	Undetected	Moderate
Niraula et al.	2023	A clinical decision support system for AI-assited decision-making in response-adaptive radiotherapy (ARCliDS)		Not serious	Serious	Serious	Undetected	Low
Krakow et al.	2017	Tools for the Precision Medicine Era: How to Develop Highly Personalized Treatment Recommendations From Cohort and Registry Data Using Q-Learning		Not serious	Not serious	Serious	Undetected	High
Shirali et al.	2024	Pruning the Way to Reliable Policies: A Multi-Objective Deep Q-Learning Approach to Critical Care		Not serious	Not serious	Not serious	Undetected	Moderate
Grolleau et al.	2024	Personalizing renal replacement therapy initiation in the intensive care unit: a reinforcement learning-based strategy with external validation on the AKIKI randomized controlled trials		Not serious	Not serious	Serious	Undetected	Moderate
Yang et al.	2022	Optimization of Dry Weight Assessment in Hemodialysis Patients via Reinforcement Learning		Not serious	Not serious	Serious	Undetected	High
Prasad et al.	2022	Guiding Efficient, Effective, and Patient-Oriented Electrolyte Replacement in Critical Care: An Artificial Intelligence Reinforcement Learning Approach		Not serious	Not serious	Not serious	Undetected	High
Feng et al.	2023	Reinforcement Learning Model for Managing Noninvasive Ventilation Switching Policy		Not serious	Not serious	Not serious	Undetected	High
Wu et al.	2023	A value-based deep reinforcement learning model with human expertise in optimal treatment of sepsis		Not serious	Serious	Not serious	Suspected	Low
Gao et al.	2020	Dr. Agent: Clinical predictive model via mimicked second opinions		Not serious	Serious	Not serious	Suspected	Very Low
Zeng et al.	2022	Optimizing the dynamic treatment regime of in-hospital warfarin anticoagulation in patients after surgical valve replacement using reinforcement learning		Not serious	Not serious	Serious	Undetected	High
Barrett et al.	2023	Evaluation of Quantitative Decision-Making for Rhythm Management of Atrial Fibrillation Using Tabular Q-Learning		Not serious	Not serious	Serious	Undetected	High
Petch et al.	2024	Optimizing warfarin dosing for patients with atrial fibrillation using machine learning		Not serious	Not serious	Serious	Undetected	Moderate
Zuo et al.	2020	Improving Anticoagulant Treatment Strategies of Atrial Fibrillation Using Reinforcement Learning		Not serious	Not serious	Serious	Undetected	High
Piette et al.	2023	An Automatically Adaptive Digital Health Intervention to Decrease Opioid-Related Risk While Conserving Counselor Time: Quantitative Analysis of Treatment Decisions Based on Artificial Intelligence and Patient-Reported Risk Measures		Not serious	Not serious	Serious	Undetected	Moderate
Kahkoska et al.	2019	Assessment of a Precision Medicine Analysis of a Behavioral Counseling Strategy to Improve Adherence to Diabetes Self-management Among Youth A Post Hoc Analysis of the FLEX Trial		Not serious	Not serious	Not serious	Undetected	High
Shuqiar et al.	2024	Reinforcement Learning-Based Adaptive Classification for Medication State Monitoring in Parkinson's Disease		Not serious	Serious	Serious	Suspected	Low
Wang et al.	2018	Supervised Reinforcement Learning with Recurrent Neural Network for Dynamic Treatment Recommendation		Not serious	Serious	Not serious	Suspected	Low
Zhang et al.	2024	A goal-oriented reinforcement learning for optimal drug dosage control		Not serious	Not serious	Not serious	Undetected	Moderate
Nambiar et al.	2023	Deep Offline Reinforcement Learning for Real-world Treatment Optimization Applications		Not serious	Not serious	Not serious	Undetected	High
Ma et al.	2024	Deep Attention Q-Network for Personalized Treatment Recommendation		Not serious	Serious	Not serious	Suspected	Low
Wiesenthal et al.	2023	Relative sparsity for medical decision problems		Not serious	Not serious	Not serious	Undetected	High
Oh et al.	2022	Effective data-driven precision medicine by cluster-applied deep reinforcement learning		Not serious	Not serious	Not serious	Undetected	Moderate
