# Supplementary material for: Reinforcement Learning and Its Clinical Applications Within Healthcare: A Systematic Review of Precision Medicine and Dynamic Treatment Regimes
Source: Healthcare (Basel). 2025 Jul 19;13(14):1752. doi: 10.3390/healthcare13141752 (PMC12295150; doi:10.3390/healthcare13141752)
Supplement: Supplementary file 1 [file healthcare-13-01752-s001.zip › Table S3. Summary.xlsx]

## Sheet: Sheet1
Study (author, year)	DTR vs PM	Clinical Domain	RL Method	Dataset Name	Public/ Private	Data Type	Performance Measure(s)	Notable Outcome	Loss function
Shuqair 2024	Dynamic	Neurology	Long Short-Term Memory (LSTM)	Dataset PD1, Dataset PD2	Not explicitly stated	Continuous Time series data	Weighted F1 score: 82.94% PD1, 76,67% PD2	The RL-based model accurately detects medication state transitions, outperforms prior models,	Not explicitly stated: likely reward-driven loss
Tao 2018	Dynamic	Psychiatry	Tree-Based Reinforcement Learning (T-RL)	Substance use disorder treatment programs	Public	Simulated observational data with multi-stage, multi-treatment settings	OPT%, MSE	T-RL outperformed other methods like Q-learning, OWL, ACWL in achieving opt% in over 96% of simulations	Augmented inverse probability weighted (AIPW) estimators are used as a probability measure in decision trees
Zhao 2015	Dynamic	Psychiatry	BOWL and SOWL	Unnamed simulated datasets	Private	Simulated data	Regret, consistency, value function	The proposed methods were shown to be effective in estimating optimal DTRs	MSE loss for Q-function estimation,, weighted classification loss
Bologheanu 2023	Dynamic	Critical Care	Actor-Critic	AmersterdamUMCdb	Private	EHR- ICU time-series data	59% agreement between the agent policy and the actual documented treatment	Demonstrated the potential to optimize corticosteroid therapy in septic patients by learning from clinical data	Not explicitly stated
Zhang 2024	Dynamic	Critical Care	Goal oriented RL (GORL)	MIMIC-IV	Public	Time-series EHR data	Mortality reduction	GORL outperformed baseline RL methods and clinician dosing policies, achieving a 10.23% decrease in patient mortality	Temporal Difference (TD) error loss with experience and buffer replay
Guo 2022	Dynamic	Cardiology	Supervised RL with LSTM (SRL-LSTM)	MIMIC-III-v1.4	Public	EHR time series data	Estimated in-hospital mortality reduction, Jaccard similarity	SRL-LSTM achieved both lower estimated mortality and higher similarity to clinician decision compared to SL-only and RL-only	Actor and Critic agents, DDPG for RL and cross entropy as supervisor
Tang 2021	Dynamic	Oncology	Step-adjusted tree-based reinforcement learning (SAT-Learning)	Johns Hopkins University prostate cancer active surveillance observational dataset	Private	Observational clinical data with multi-stage treatment/test decisions	Counterfactual mean outcome, real data application, simulation based performance	SAT-Learning robustly recovered optional nested DTRs across scenarios, identified decision trees recommending optimal strategies tailored toward patient risk	AIPW purity maximization via recursive tree splitting - no MSE or policy gradient loss
Tardini 2022	Dynamic	Oncology	DQL framed as digital twin dyad	No explicit name - from MD Anderson Cancer Center	Private	EHR	Outcome-prediction accuracy of the patient twin, simulated improvement predictions under DQL vs clinicians	Mean 87.35% (SD 11.15%) prediction accuracy; DQL predicted +3.73%survival +0.75% dysphagia improvements	Temporal-difference MSE loss (DQL) using mini batches from a replay buffer
Ebrahimi 2021	Dynamic	Oncology	DQN	No explicit name - single NSCLC case	Private	SImulated time-series data	BED, OAR BED	A biologically informed DQN agent produced an ART plan that increased tumor BED by 2.01%	Minimizes the MSE of the TD between predicted and target Q-values
Saghafian 2023	Dynamic	Endocrinology	DQL(off policy, value-based)	Not explicitly named - derived from longitudinal diabetes management data	Not explicitly stated	Structured EHR-like retrospective clinical data	Reward trajectory, convergence rate, empirical policy performance	Algorithm demonstrated improved decision policy under model ambiguity; personalized treatment improved empirical performance	Temporal-Difference Mean Squared Error (TD-MSE)
Luckett 2020	Dynamic	Endocrinology	V-learning	No explicit names - patient data collected by mHealth	Private	Longitudinal time series data	Consistency and asymptotic normality under mild conditions, simulation studies	Successfully estimated an optimal DTR for controlling blood glucose using mHealth data	Not explicitly stated, likely follows MSE of TD error
Hu 2023	Dynamic	Gastroenterology	REMEDI	No explicit name - clinical data	Private	Time series data: bile acid levels and related biomarkers	Model-generated bile acid dynamics and parameter adjustments	Successfully captured bile acid dynamics and the body’s adaptive response during progression	RL objective: maximizing a reward signal representing homeostasis, with actions corresponding to adjustments in DE parameters
Abebe 2024	Dynamic	Endocrinology	T-RL, DTR-CT, DTR-CF, Q-RF, SL RL	No explicit name - observational clinical data	Not explicitly stated	Tabular observational clinical data	Opt% and expected mean eGFR (w/ SD)	Capable of identifying optimal, multi-stage, and multi-treatment regimens	Purity based tree splitting
Nambiar 2023	Dynamic	Endocrinology	Conservative Q-Learning (CQL)	No explicit name - real world clinical datasets	Not explicitly stated	Tabular EHR data	Treatment outcome prediction accuracy and clinical relevance of recommended treatment	Recommended treatments effectively optimized diabetes treatment compared to existing approaches	Transition sampling-based loss function to mitigate action imbalance during RL training
Liu 2019	Dynamic	Immunology	DQN based digital twin framework	CIBMTR registry	Private	Tabular observation data	Prediction accuracy, expected long-term reward	Demonstrated high accuracy in predicting human expert decisions and strong expected reward	TD MSE using batches sampled from a replay buffer
Sun 2023	Dynamic	General	TR-GAN	Offline EHR dataset (specific institution not disclosed)	Private	EHR tabular time-series data	Evaluated on policy evaluation metrics	TR-GAN successfully learned treatment policies from offline EHR data	GAN-style adversarial loss to train transition model and reward model
Zhou 2022	Dynamic	Cardiology	T-RL with IE from clinical notes	No explicit name - from EHR	Private	Tabular EHR data	Improvement in treatment policy accuracy and counterfactual outcome performance	IE from free-text enhanced DTR estimation by 14-24% compared to only EHR data	AIPW and tree splits
Wang 2018	Dynamic	General	SRL-RNN: hybrid framework with off-policy actor critic RL and RNN	MIMIC-3	Private	Time-series EHR data	Accuracy in imitating clinician actions, expected long term reward	SRL-RNN integrated supervised pre-training and actor-critic RL to rec DTR	Supervised loss and actor-critic loss
Cho 2022	Dynamic	Cardiology	A T-RL based framework using GRSFs	ARIC observational cohort	Private	Tabular longitudinal clinical data	Maximized mean survival time/ survival probability.	Achieved higher expected outcomes than existing approaches	Tree splits by maximizing improvements in AIPW pseudo-outcomes
Jafar 2024	Precision	Endocrinology	Single RL and multi RL agents integrated into iBolusV2 mobile app	No explicit name - 15 adults participated with MDI therapy	Private	Time-series glucose data	Postprandial incremental area under glucose curve(iAUC)	Significant reductions in glucose excursions and hypoglycemia duration	No exact function
Zhu 2021	Precision	Endocrinology	Double Deep Q learning with RNNs	UVA/Padova T1D simulator	Public	Time-series synthetic glucose/hormone data	Time in range (70-180 mg/dL)	The deep RL strategies outperformed standard therapy	Minimized TD MSE loss between Q values and targets
Zhu 2020	Precision	Endocrinology	Deep deterministic policy gradient actor-critic framework	UVA/Padova T1D simulator	Public	Time series CGM data	Time in range (70-180 mg/dL)	The DRL-based bonus advisor improved glycemic control compared to standard calculators	Critic loss, actor loss, prioritized replay
Shifrin 2020	Precision	Endocrinology	MDPs	NIH/NHIDDK DCCT dataset in AIDA simulator	Private	Time series simulated glucose, carb intake, insulin data	Average blood glucose levels, GRADE, health reward scores	Produced individualized insulin policies that flattened blood glucose profiles	Total discounted health reward function, Bellman updates minimizing negative rewards
Oh 2022	Precision	Endocrinology	Cluster-applied DQN	No explicit name - EHR of South Korean patients	Private	Tabular EHR time-series data	Changes in diabetes related clinical measures, agreement with real-life prescriptions	The model significantly reduced diabetes related health measures compared to baseline methods	Used standard TD MSE loss in DQL updates
Yang 2024	Precision	Endocrinology	DQN	No explicit name - simulated patient states	Private	Simulated sequential prescription-state data	Cumulative long-term reward	PrescDRL generated 117% improvement in single step reward and 40.5% increase in prescription precision	Uses TD MSE loss on cumulative reward targets
Lu 2024	Precision	Oncology	Deep Q-Learning agent integrated with a ™-GLV	No explicit name - clinical trial data of patients treated with ADT	Private	Longitudinal clinical data: PSA, drug dosing, tumor composition simulated via ™-GLV	TTP improvement over standard IADT protocols, cumulative drug dosage	Extended TTP and lowered cumulative drug use compared to population based therapy	Minimizing TD MSE loss over transitions sampled from ™-GLV-simulated replay buffer
Eastman 2021	Precision	Oncology	DDQ-L	No explicit name - simulated patient-specific data	Private	Simulated longitudinal tumor volume and drug dosing data	Tumor control effectiveness, robustness to patient variability, comparison of cumulative drug doses	RL derived schedules improved tumor control and showed robustness to variability compared to standard fixed schedules	Not explicitly named; typical reward function based on tumor reduction and toxicity minimization
Wang 2024	Precision	Oncology	RL with nested case-control	National Lung Screening Trial	Public	Longitudinal screening and clinical outcome data: imaging and records related to lung cancer screening	Rates of misdiagnosis, missed diagnosis, delay diagnosis, and compared models with standard protocol	Reduced rates of misdiagnosis, missed diagnosis, and delayed diagnosis. Improved balance between detection and screening	Not explicitly detailed
Niraula 2023	Precision	Oncology	MDPs	No explicit name - clinical treatments and response from patients	Private	Radiotherapy treatment parameters, longitudinal patient response data, imaging data	Treatment outcome prediction accuracy, adaptive effectiveness, improvement in tumor control	The ARCliDS system successfully enhanced decision making in 50% of cases and reduced unfavorable decisions by 74% in cases	Not explicitly stated: likely a composite reward function balancing treatment efficacy and minimization of radiation-induced toxicity
Krakow 2017	Precision	Oncology	Q-Learning	No explicit name - clinical case study	Private	Longitudinal patient data including treatment sequences and outcomes	Identification of optimal treatment, maximization of long-term outcomes, personalization of recommendations	Improved personalized survival data, enhanced decision making process	Not explicitly stated, likely involves a reward function that maximizes long term patient outcomes based on treatment sequences
Shirali 2024	Precision	Critical Care	Multi-objective DQL	MIMIC-III	Public	EHR of ICU patients	Expected return of treatment policies, policy reliability and stability, interpretability metrics	DQN framework produced more reliable and interpretable policies for critical care treatment decisions	Standard Q learning TD loss combined with multi-objective optimization terms
Ma 2023	Precision	Critical Care	DAQN	MIMIC-III (V1.4)	Public	EHR time-series	Off=policy evaluation using WDR estimator,	DAQN achieved better scores than clinician, DWN, DRQN and random policies	MSE between Q network output and target from Double Q Learning
Grolleau 2024	Precision	Critical Care	RL using a DR estimator to derive dynamic treatment policies	MIMIC-III and AKIKI controlled trial data	MIMIC-III Public, AKIKI Private	Longitudinal ICU EHR	HFD60, Proportion of patients receiving early vs delayed RRT, confidence intervals	The policy delayed RRT initiation, result in a mean increase of HFD60 compared to observed practice	Implicitly optimized via DR off policy evaluation maximization of hospital free days
Yang 2022	Precision	Nephrology	RL based on Duel-DDQN	Not explicity - clinical records from a single center	Private	Longitudinal clinical data from hemodialysis sessions	MSE between predicted and clinically assessed dry weight, reduction in cardiovascular instability events	The policy indicates decreased 5 year mortality and reduced symptom rates	MSE-TD for Q value updates
Prasad 2022	Precision	Critical Care	Q-iteration	UPHS;MIMIC-IV	Private	Longitudinal ICU EHR	Reduction in MAE between achieved and target electrolyte levels, cost, number of replacement interventions	The policy achieved reduced average deviation from target levels, 25% reduction in replacements, lower overall replacement cost	Standard Q learning TD error minimizing the squared difference between predicted and target Q values
Weisenthal 2023	Precision	Critical Care	TRPO with a sparsity constraint	No explicit name - observational ICU EHR dataset	Private	Time series clinical data	Final blood pressure readings, MSE between RL-derived and standard of care treatment decisions	The RL policy achieved improved final blood pressure control while different from the standard of care in only a small number of parameters	Combines a raw value function with a relative Lasso penalty
Feng 2023	Precision	Critical Care	Double Dueling Deep Q-Network (D3QN)	MIMIC-III	Public	Time series clinical data including vital signs, lab results, ventilation parameters, outcomes	Expected return score, 28 day mortality,intubation recommendations	D3QN model demonstrated higher expected returns core, reducing morality, and recommended earlier intubation	D3QN utilizes a combination of dueling network architectures and double Q learning to minimize overestimation bias
Wu 2023	Precision	Critical Care	Weighted Dueling Double Deep Q-Network with embedded human expertise (WD3QNE)	MIMIC-III	Public	Time series clinical data:vitals, lab results, medication, outcomes	Expected return, survival rate, action distribution, external validation	WD3QNE achieved a survival rate of 97.81% in the dataset, outperforming other value function methods. Successfully integrated human expertise	Incorporates a target Q value function with adaptive dynamic weights to enhance estimate accuracy and integrates human expertise in decision making
Gao 2020	Precision	Critical Care	Dr Agent dual agent architecture: Primary agent, second-opinion agen	MIMIC-III	Public	Time series clinical data	Area under the Precision-Recall Curve (AUC-PR), calibration plots, comparison against baseline model	Dr Agent outperformed baseline models across all four prediction tasks, achieving a 15% higher AUC-PR)	The model utilizes a RL framework with policy gradient methods to optimize the agents’ policies
Zeng 2022	Precision	Cardiology	RL based DTR algorithm	No explicit name - cohort of 10,408 surgical cases	Private	EHR including INR measurements, warfarin dosages, patient demographics	INR ranges including excellent, safety, and target responder ratios	The RL algorithm outperformed clinician practices and other algorithms, achieving better INR ranges	Not detailed
Barrett 2023	Precision	Cardiology	Tabular Q-learning	No explicit name - ohort of 52,547 patients with new-onset AF	Private	EHR with demographics, comorbidities, and treatment outcomes	Comparison of QL algorithm recommendations with clinical practices, assessment of ability to predict optimal rhythm management strategies	The QL algorithm demonstrated enhanced rhythm control, reduced morality, and outperformed other models	Not explicitly provided
Petch 2024	Precision	Cardiology	Batch Constrained Deep Q Learning	ENGAGE AF-TMI 49, ARISTOTLE, ROCKET AF	Private	EHR with demographics, comorbidities, and treatment outcomes	Time in therapeutic INR range (TTR), composite clinical outcome of stroke, systemic embolism, or major hemorrhage	The algorithm achieved better dosing, with a 6.78% improvement in TTR and an 10% decrease in the composite outcome	Employed a semi-MDP formulation of Vatch constrained DQL
Zuo 2021	Precision	Cardiology	RL with a decision policy model trained on patient-visit sequences	Chinese Atrial Fibrillation Registry (CAFR)	Private	Tabular and time sequential EHR data per visit	Concordance rate, clinical outcomes	Visits aligned with the RL model had fewer ischemic stroke/SSE events and improved survival compared to non-aligned visits	Not detailed explicitly. RL framework likely optimizes reward combining matching clinician decisions
Piette 2023	Precision	Psychiatry	PowerED; dynamically selects among three weekly session types using RL	No explicit name. Patient reported risk scores and interactions	Private	Longitudinal behavioral data: weekly self reported opioid risk via interactive voice response, plus metadata on intervention type and training	Frequency of live counseling versus IVR over time, change in self-reported opioid misuse risk (Poisson regression across weeks)	As the RL gained experience, reduced counselor calls and improved opioid misuse scores and increased resource utilization	Not explicitly stated: Likely optimized selection policies to minimize expected future opioid risk
Kahkoska 2019	Precision	Endocrinology	RL trees used to derive ITR post hoc, based on trial outcomes	FLEX trial dataset	Private	Clinical trial data: baseline demographics, glucose monitoring, self reported QOL, HbA1c, BMI, psychosocial measures	Clinical outcomes: changes in HbA1c, QOL, and BMIs at 18 months	Predictions increased benefits across subgroups	Not explicitly listed in paper; RL trees likely use split based decision loss to maximize post hoc reward defined by clinical outcome
Oh 2022	Precision	Endocrinology	Cluster-applied deep RL	Not reported	Not explicitly stated	Structured EHR data	Fasting plasma glucose reduction, complications	Model recommended mono, dual, or triple therapy based on patient's conditions. Demonstrated effectiveness in reducing fasting plasma glucose and diabetes-related complications. Outperformed traditional RL models.	Not explicitly stated; likely MSE loss for value estimation via deep Q-learning
